# Supplementary material for: In Vitro Model of the Human Blood–Brain Barrier to Explore HTLV-1 Immunopathogenesis
Source: Curr Issues Mol Biol. 2025 Oct 3;47(10):818. doi: 10.3390/cimb47100818 (PMC12564545; doi:10.3390/cimb47100818)
Supplement: Supplementary file 1 [file cimb-47-00818-s001.zip]

Archive with 1 entries (1 files):
- cimb-3714498-supplementary.xlsx
