# Supplementary material for: In Vitro Model of the Human Blood–Brain Barrier to Explore HTLV-1 Immunopathogenesis
Source: Curr Issues Mol Biol. 2025 Oct 3;47(10):818. doi: 10.3390/cimb47100818 (PMC12564545; doi:10.3390/cimb47100818)
Supplement: Supplementary file 1 [file cimb-47-00818-s001.zip › cimb-3714498-supplementary.xlsx]

## Sheet: hBMEC cytokines
	$comparison IL6											$comparison IL8
	Difference pvalue Signif. LCL UCL											Difference pvalue Signif. LCL UCL
	HAM-24H - HAM-48H -12.625 0.0290 * -24.629114 -0.6208863											HAM-24H - HAM-48H -15.750 0.0458 * -31.3679098 -0.1320902
	HAM-24H - HAM+24H -14.750 0.0042 ** -26.754114 -2.7458863											HAM-24H - HAM-72H -16.750 0.0232 * -32.3679098 -1.1320902
	HAM-24H - HAM+72H -12.125 0.0450 * -24.129114 -0.1208863											HAM-24H - HAM+48H -18.000 0.0098 ** -33.6179098 -2.3820902
	HAM-24H - MT-224H 19.375 0.0001 *** 7.370886 31.3791137											HAM-24H - MT-224H 18.875 0.0053 ** 3.2570902 34.4929098
	HAM-24H - MT-248H 17.875 0.0002 *** 5.870886 29.8791137											HAM-24H - MT-272H 15.875 0.0421 * 0.2570902 31.4929098
	HAM-24H - MT-272H 24.000 0.0000 *** 11.995886 36.0041137											HAM-48H - MT-224H 34.625 0.0000 *** 19.0070902 50.2429098
	HAM-48H - MT-224H 32.000 0.0000 *** 19.995886 44.0041137											HAM-48H - MT-248H 29.000 0.0000 *** 13.3820902 44.6179098
	HAM-48H - MT-248H 30.500 0.0000 *** 18.495886 42.5041137											HAM-48H - MT-272H 31.625 0.0000 *** 16.0070902 47.2429098
	HAM-48H - MT-272H 36.625 0.0000 *** 24.620886 48.6291137											HAM-48H - Negative24H 18.250 0.0082 ** 2.6320902 33.8679098
	HAM-48H - Negative24H 21.500 0.0000 *** 9.495886 33.5041137											HAM-48H - Negative48H 27.750 0.0000 *** 12.1320902 43.3679098
	HAM-48H - Negative48H 21.750 0.0000 *** 9.745886 33.7541137											HAM-48H - Negative72H 20.750 0.0014 ** 5.1320902 36.3679098
	HAM-48H - Negative72H 21.875 0.0000 *** 9.870886 33.8791137											HAM-72H - MT-224H 35.625 0.0000 *** 20.0070902 51.2429098
	HAM-72H - MT-224H 24.000 0.0000 *** 11.995886 36.0041137											HAM-72H - MT-248H 30.000 0.0000 *** 14.3820902 45.6179098
	HAM-72H - MT-248H 22.500 0.0000 *** 10.495886 34.5041137											HAM-72H - MT-272H 32.625 0.0000 *** 17.0070902 48.2429098
	HAM-72H - MT-272H 28.625 0.0000 *** 16.620886 40.6291137											HAM-72H - Negative24H 19.250 0.0041 ** 3.6320902 34.8679098
	HAM-72H - Negative24H 13.500 0.0132 * 1.495886 25.5041137											HAM-72H - Negative48H 28.750 0.0000 *** 13.1320902 44.3679098
	HAM-72H - Negative48H 13.750 0.0106 * 1.745886 25.7541137											HAM-72H - Negative72H 21.750 0.0007 *** 6.1320902 37.3679098
	HAM-72H - Negative72H 13.875 0.0094 ** 1.870886 25.8791137											HAM+24H - MT-224H 24.125 0.0001 *** 8.5070902 39.7429098
	HAM+24H - MT-224H 34.125 0.0000 *** 22.120886 46.1291137											HAM+24H - MT-248H 18.500 0.0069 ** 2.8820902 34.1179098
	HAM+24H - MT-248H 32.625 0.0000 *** 20.620886 44.6291137											HAM+24H - MT-272H 21.125 0.0011 ** 5.5070902 36.7429098
	HAM+24H - MT-272H 38.750 0.0000 *** 26.745886 50.7541137											HAM+24H - Negative48H 17.250 0.0165 * 1.6320902 32.8679098
	HAM+24H - Negative24H 23.625 0.0000 *** 11.620886 35.6291137											HAM+48H - MT-224H 36.875 0.0000 *** 21.2570902 52.4929098
	HAM+24H - Negative48H 23.875 0.0000 *** 11.870886 35.8791137											HAM+48H - MT-248H 31.250 0.0000 *** 15.6320902 46.8679098
	HAM+24H - Negative72H 24.000 0.0000 *** 11.995886 36.0041137											HAM+48H - MT-272H 33.875 0.0000 *** 18.2570902 49.4929098
	HAM+48H - MT-224H 30.750 0.0000 *** 18.745886 42.7541137											HAM+48H - Negative24H 20.500 0.0017 ** 4.8820902 36.1179098
	HAM+48H - MT-248H 29.250 0.0000 *** 17.245886 41.2541137											HAM+48H - Negative48H 30.000 0.0000 *** 14.3820902 45.6179098
	HAM+48H - MT-272H 35.375 0.0000 *** 23.370886 47.3791137											HAM+48H - Negative72H 23.000 0.0003 *** 7.3820902 38.6179098
	HAM+48H - Negative24H 20.250 0.0000 *** 8.245886 32.2541137											HAM+72H - MT-224H 30.625 0.0000 *** 15.0070902 46.2429098
	HAM+48H - Negative48H 20.500 0.0000 *** 8.495886 32.5041137											HAM+72H - MT-248H 25.000 0.0001 *** 9.3820902 40.6179098
	HAM+48H - Negative72H 20.625 0.0000 *** 8.620886 32.6291137											HAM+72H - MT-272H 27.625 0.0000 *** 12.0070902 43.2429098
	HAM+72H - MT-224H 31.500 0.0000 *** 19.495886 43.5041137											HAM+72H - Negative48H 23.750 0.0002 *** 8.1320902 39.3679098
	HAM+72H - MT-248H 30.000 0.0000 *** 17.995886 42.0041137											HAM+72H - Negative72H 16.750 0.0232 * 1.1320902 32.3679098
	HAM+72H - MT-272H 36.125 0.0000 *** 24.120886 48.1291137											MT-224H - Negative24H -16.375 0.0300 * -31.9929098 -0.7570902
	HAM+72H - Negative24H 21.000 0.0000 *** 8.995886 33.0041137
	HAM+72H - Negative48H 21.250 0.0000 *** 9.245886 33.2541137
	HAM+72H - Negative72H 21.375 0.0000 *** 9.370886 33.3791137
	MT-272H - Negative24H -15.125 0.0030 ** -27.129114 -3.1208863
	MT-272H - Negative48H -14.875 0.0038 ** -26.879114 -2.8708863
	MT-272H - Negative72H -14.750 0.0042 ** -26.754114 -2.7458863
	$comparison IL1B											$comparison TNF
	Difference pvalue Signif. LCL UCL											Difference pvalue Signif. LCL UCL
	HAM-24H - MT-224H 23.750 0.0001 *** 8.3534814 39.1465186											HAM-24H - HAM-48H -16.625 0.0477 * -33.1756496 -0.07435036
	HAM-24H - MT-248H 23.000 0.0002 *** 7.6034814 38.3965186											HAM-24H - HAM+24H -22.875 0.0008 *** -39.4256496 -6.32435036
	HAM-24H - MT-272H 17.750 0.0097 ** 2.3534814 33.1465186											HAM-24H - HAM+48H -23.625 0.0005 *** -40.1756496 -7.07435036
	HAM-48H - MT-224H 30.625 0.0000 *** 15.2284814 46.0215186											HAM-24H - Negative24H -26.125 0.0001 *** -42.6756496 -9.57435036
	HAM-48H - MT-248H 29.875 0.0000 *** 14.4784814 45.2715186											HAM-48H - MT-248H 26.000 0.0001 *** 9.4493504 42.55064964
	HAM-48H - MT-272H 24.625 0.0001 *** 9.2284814 40.0215186											HAM-48H - MT-272H 29.500 0.0000 *** 12.9493504 46.05064964
	HAM-48H - Negative72H 18.125 0.0075 ** 2.7284814 33.5215186											HAM-48H - Negative72H 21.250 0.0023 ** 4.6993504 37.80064964
	HAM-72H - MT-224H 27.750 0.0000 *** 12.3534814 43.1465186											HAM-72H - HAM+24H -16.875 0.0407 * -33.4256496 -0.32435036
	HAM-72H - MT-248H 27.000 0.0000 *** 11.6034814 42.3965186											HAM-72H - HAM+48H -17.625 0.0252 * -34.1756496 -1.07435036
	HAM-72H - MT-272H 21.750 0.0005 *** 6.3534814 37.1465186											HAM-72H - MT-272H 18.875 0.0111 * 2.3243504 35.42564964
	HAM-72H - Negative72H 15.250 0.0552 . -0.1465186 30.6465186											HAM-72H - Negative24H -20.125 0.0049 ** -36.6756496 -3.57435036
	HAM+24H - MT-224H 34.500 0.0000 *** 19.1034814 49.8965186											HAM+24H - MT-224H 22.500 0.0010 *** 5.9493504 39.05064964
	HAM+24H - MT-248H 33.750 0.0000 *** 18.3534814 49.1465186											HAM+24H - MT-248H 32.250 0.0000 *** 15.6993504 48.80064964
	HAM+24H - MT-272H 28.500 0.0000 *** 13.1034814 43.8965186											HAM+24H - MT-272H 35.750 0.0000 *** 19.1993504 52.30064964
	HAM+24H - Negative24H 18.000 0.0082 ** 2.6034814 33.3965186											HAM+24H - Negative72H 27.500 0.0000 *** 10.9493504 44.05064964
	HAM+24H - Negative48H 16.750 0.0197 * 1.3534814 32.1465186											HAM+48H - MT-224H 23.250 0.0006 *** 6.6993504 39.80064964
	HAM+24H - Negative72H 22.000 0.0004 *** 6.6034814 37.3965186											HAM+48H - MT-248H 33.000 0.0000 *** 16.4493504 49.55064964
	HAM+48H - MT-224H 38.750 0.0000 *** 23.3534814 54.1465186											HAM+48H - MT-272H 36.500 0.0000 *** 19.9493504 53.05064964
	HAM+48H - MT-248H 38.000 0.0000 *** 22.6034814 53.3965186											HAM+48H - Negative72H 28.250 0.0000 *** 11.6993504 44.80064964
	HAM+48H - MT-272H 32.750 0.0000 *** 17.3534814 48.1465186											HAM+72H - MT-248H 22.250 0.0012 ** 5.6993504 38.80064964
	HAM+48H - Negative24H 22.250 0.0004 *** 6.8534814 37.6465186											HAM+72H - MT-272H 25.750 0.0001 *** 9.1993504 42.30064964
	HAM+48H - Negative48H 21.000 0.0009 *** 5.6034814 36.3965186											HAM+72H - Negative72H 17.500 0.0273 * 0.9493504 34.05064964
	HAM+48H - Negative72H 26.250 0.0000 *** 10.8534814 41.6465186											MT-224H - Negative24H -25.750 0.0001 *** -42.3006496 -9.19935036
	HAM+72H - MT-224H 34.125 0.0000 *** 18.7284814 49.5215186											MT-248H - Negative24H -35.500 0.0000 *** -52.0506496 -18.94935036
	HAM+72H - MT-248H 33.375 0.0000 *** 17.9784814 48.7715186											MT-248H - Negative48H -22.250 0.0012 ** -38.8006496 -5.69935036
	HAM+72H - MT-272H 28.125 0.0000 *** 12.7284814 43.5215186											MT-272H - Negative24H -39.000 0.0000 *** -55.5506496 -22.44935036
	HAM+72H - Negative24H 17.625 0.0106 * 2.2284814 33.0215186											MT-272H - Negative48H -25.750 0.0001 *** -42.3006496 -9.19935036
	HAM+72H - Negative48H 16.375 0.0255 * 0.9784814 31.7715186											Negative24H - Negative72H 30.750 0.0000 *** 14.1993504 47.30064964
	HAM+72H - Negative72H 21.625 0.0006 *** 6.2284814 37.0215186											Negative48H - Negative72H 17.500 0.0273 * 0.9493504 34.05064964
	MT-224H - Negative24H -16.500 0.0234 * -31.8965186 -1.1034814
	MT-224H - Negative48H -17.750 0.0097 ** -33.1465186 -2.3534814
	MT-248H - Negative24H -15.750 0.0393 * -31.1465186 -0.3534814
	MT-248H - Negative48H -17.000 0.0165 * -32.3965186 -1.6034814
	$comparison IL-10											$comparison IL12
	Difference pvalue Signif. LCL UCL											Difference pvalue Signif. LCL UCL
	HAM-24H - MT-224H 21.25 0.0001 *** 7.377538 35.1224616											HAM-24H - MT-224H 20.875 0.0006 *** 6.000497 35.749503
	HAM-24H - MT-248H 21.25 0.0001 *** 7.377538 35.1224616											HAM-24H - MT-248H 20.625 0.0007 *** 5.750497 35.499503
	HAM-24H - MT-272H 21.25 0.0001 *** 7.377538 35.1224616											HAM-24H - Negative24H 23.375 0.0001 *** 8.500497 38.249503
	HAM-24H - Negative72H 19.25 0.0007 *** 5.377538 33.1224616											HAM-24H - Negative48H 23.375 0.0001 *** 8.500497 38.249503
	HAM-48H - MT-224H 23.00 0.0000 *** 9.127538 36.8724616											HAM-24H - Negative72H 23.375 0.0001 *** 8.500497 38.249503
	HAM-48H - MT-248H 23.00 0.0000 *** 9.127538 36.8724616											HAM-48H - MT-224H 25.000 0.0000 *** 10.125497 39.874503
	HAM-48H - MT-272H 23.00 0.0000 *** 9.127538 36.8724616											HAM-48H - MT-248H 24.750 0.0000 *** 9.875497 39.624503
	HAM-48H - Negative72H 21.00 0.0002 *** 7.127538 34.8724616											HAM-48H - MT-272H 17.750 0.0062 ** 2.875497 32.624503
	HAM-72H - HAM+24H -17.00 0.0044 ** -30.872462 -3.1275384											HAM-48H - Negative24H 27.500 0.0000 *** 12.625497 42.374503
	HAM-72H - HAM+48H -17.25 0.0036 ** -31.122462 -3.3775384											HAM-48H - Negative48H 27.500 0.0000 *** 12.625497 42.374503
	HAM-72H - MT-224H 17.00 0.0044 ** 3.127538 30.8724616											HAM-48H - Negative72H 27.500 0.0000 *** 12.625497 42.374503
	HAM-72H - MT-248H 17.00 0.0044 ** 3.127538 30.8724616											HAM-72H - MT-224H 19.000 0.0025 ** 4.125497 33.874503
	HAM-72H - MT-272H 17.00 0.0044 ** 3.127538 30.8724616											HAM-72H - MT-248H 18.750 0.0030 ** 3.875497 33.624503
	HAM-72H - Negative72H 15.00 0.0211 * 1.127538 28.8724616											HAM-72H - Negative24H 21.500 0.0004 *** 6.625497 36.374503
	HAM+24H - MT-224H 34.00 0.0000 *** 20.127538 47.8724616											HAM-72H - Negative48H 21.500 0.0004 *** 6.625497 36.374503
	HAM+24H - MT-248H 34.00 0.0000 *** 20.127538 47.8724616											HAM-72H - Negative72H 21.500 0.0004 *** 6.625497 36.374503
	HAM+24H - MT-272H 34.00 0.0000 *** 20.127538 47.8724616											HAM+24H - MT-224H 23.375 0.0001 *** 8.500497 38.249503
	HAM+24H - Negative48H 22.00 0.0001 *** 8.127538 35.8724616											HAM+24H - MT-248H 23.125 0.0001 *** 8.250497 37.999503
	HAM+24H - Negative72H 32.00 0.0000 *** 18.127538 45.8724616											HAM+24H - MT-272H 16.125 0.0205 * 1.250497 30.999503
	HAM+48H - MT-224H 34.25 0.0000 *** 20.377538 48.1224616											HAM+24H - Negative24H 25.875 0.0000 *** 11.000497 40.749503
	HAM+48H - MT-248H 34.25 0.0000 *** 20.377538 48.1224616											HAM+24H - Negative48H 25.875 0.0000 *** 11.000497 40.749503
	HAM+48H - MT-272H 34.25 0.0000 *** 20.377538 48.1224616											HAM+24H - Negative72H 25.875 0.0000 *** 11.000497 40.749503
	HAM+48H - Negative48H 22.25 0.0001 *** 8.377538 36.1224616											HAM+48H - MT-224H 28.250 0.0000 *** 13.375497 43.124503
	HAM+48H - Negative72H 32.25 0.0000 *** 18.377538 46.1224616											HAM+48H - MT-248H 28.000 0.0000 *** 13.125497 42.874503
	HAM+72H - MT-224H 29.75 0.0000 *** 15.877538 43.6224616											HAM+48H - MT-272H 21.000 0.0005 *** 6.125497 35.874503
	HAM+72H - MT-248H 29.75 0.0000 *** 15.877538 43.6224616											HAM+48H - Negative24H 30.750 0.0000 *** 15.875497 45.624503
	HAM+72H - MT-272H 29.75 0.0000 *** 15.877538 43.6224616											HAM+48H - Negative48H 30.750 0.0000 *** 15.875497 45.624503
	HAM+72H - Negative48H 17.75 0.0024 ** 3.877538 31.6224616											HAM+48H - Negative72H 30.750 0.0000 *** 15.875497 45.624503
	HAM+72H - Negative72H 27.75 0.0000 *** 13.877538 41.6224616											HAM+72H - MT-224H 27.500 0.0000 *** 12.625497 42.374503
	MT-224H - Negative24H -24.75 0.0000 *** -38.622462 -10.8775384											HAM+72H - MT-248H 27.250 0.0000 *** 12.375497 42.124503
	MT-248H - Negative24H -24.75 0.0000 *** -38.622462 -10.8775384											HAM+72H - MT-272H 20.250 0.0010 *** 5.375497 35.124503
	MT-272H - Negative24H -24.75 0.0000 *** -38.622462 -10.8775384											HAM+72H - Negative24H 30.000 0.0000 *** 15.125497 44.874503
	Negative24H - Negative72H 22.75 0.0000 *** 8.877538 36.6224616											HAM+72H - Negative48H 30.000 0.0000 *** 15.125497 44.874503
												HAM+72H - Negative72H 30.000 0.0000 *** 15.125497 44.874503

## Sheet: SH-SY5Y cytokines
	$comparison IL6											$comparison IL8
	Difference pvalue Signif. LCL UCL											Difference pvalue Signif. LCL UCL
	HAM-24H - HAM-72H -16.750 0.0102 * -31.336363 -2.163637											HAM-24H - HAM-48H -15.875 0.0035 ** -28.6294284 -3.120572
	HAM-24H - HAM+24H -16.625 0.0112 * -31.211363 -2.038637											HAM-24H - HAM-72H -20.250 0.0001 *** -33.0044284 -7.495572
	HAM-24H - HAM+48H -21.000 0.0004 *** -35.586363 -6.413637											HAM-24H - HAM+48H -17.125 0.0012 ** -29.8794284 -4.370572
	HAM-24H - HAM+72H -23.375 0.0001 *** -37.961363 -8.788637											HAM-24H - HAM+72H -25.250 0.0000 *** -38.0044284 -12.495572
	HAM-24H - MT-224H 16.250 0.0148 * 1.663637 30.836363											HAM-24H - MT-224H 17.250 0.0011 ** 4.4955716 30.004428
	HAM-48H - MT-224H 27.000 0.0000 *** 12.413637 41.586363											HAM-48H - MT-224H 33.125 0.0000 *** 20.3705716 45.879428
	HAM-48H - MT-248H 21.750 0.0002 *** 7.163637 36.336363											HAM-48H - MT-248H 26.750 0.0000 *** 13.9955716 39.504428
	HAM-48H - MT-272H 19.875 0.0009 *** 5.288637 34.461363											HAM-48H - MT-272H 26.625 0.0000 *** 13.8705716 39.379428
	HAM-48H - Negative24H 13.750 0.0905 . -0.836363 28.336363											HAM-48H - Negative24H 17.375 0.0010 *** 4.6205716 30.129428
	HAM-48H - Negative48H 17.375 0.0064 ** 2.788637 31.961363											HAM-48H - Negative48H 21.500 0.0000 *** 8.7455716 34.254428
	HAM-72H - MT-224H 33.000 0.0000 *** 18.413637 47.586363											HAM-48H - Negative72H 12.625 0.0556 . -0.1294284 25.379428
	HAM-72H - MT-248H 27.750 0.0000 *** 13.163637 42.336363											HAM-72H - MT-224H 37.500 0.0000 *** 24.7455716 50.254428
	HAM-72H - MT-272H 25.875 0.0000 *** 11.288637 40.461363											HAM-72H - MT-248H 31.125 0.0000 *** 18.3705716 43.879428
	HAM-72H - Negative24H 19.750 0.0010 *** 5.163637 34.336363											HAM-72H - MT-272H 31.000 0.0000 *** 18.2455716 43.754428
	HAM-72H - Negative48H 23.375 0.0001 *** 8.788637 37.961363											HAM-72H - Negative24H 21.750 0.0000 *** 8.9955716 34.504428
	HAM-72H - Negative72H 14.250 0.0636 . -0.336363 28.836363											HAM-72H - Negative48H 25.875 0.0000 *** 13.1205716 38.629428
	HAM+24H - MT-224H 32.875 0.0000 *** 18.288637 47.461363											HAM-72H - Negative72H 17.000 0.0013 ** 4.2455716 29.754428
	HAM+24H - MT-248H 27.625 0.0000 *** 13.038637 42.211363											HAM+24H - HAM+72H -16.000 0.0032 ** -28.7544284 -3.245572
	HAM+24H - MT-272H 25.750 0.0000 *** 11.163637 40.336363											HAM+24H - MT-224H 26.500 0.0000 *** 13.7455716 39.254428
	HAM+24H - Negative24H 19.625 0.0011 ** 5.038637 34.211363											HAM+24H - MT-248H 20.125 0.0001 *** 7.3705716 32.879428
	HAM+24H - Negative48H 23.250 0.0001 *** 8.663637 37.836363											HAM+24H - MT-272H 20.000 0.0001 *** 7.2455716 32.754428
	HAM+24H - Negative72H 14.125 0.0695 . -0.461363 28.711363											HAM+24H - Negative48H 14.875 0.0084 ** 2.1205716 27.629428
	HAM+48H - MT-224H 37.250 0.0000 *** 22.663637 51.836363											HAM+48H - MT-224H 34.375 0.0000 *** 21.6205716 47.129428
	HAM+48H - MT-248H 32.000 0.0000 *** 17.413637 46.586363											HAM+48H - MT-248H 28.000 0.0000 *** 15.2455716 40.754428
	HAM+48H - MT-272H 30.125 0.0000 *** 15.538637 44.711363											HAM+48H - MT-272H 27.875 0.0000 *** 15.1205716 40.629428
	HAM+48H - Negative24H 24.000 0.0000 *** 9.413637 38.586363											HAM+48H - Negative24H 18.625 0.0003 *** 5.8705716 31.379428
	HAM+48H - Negative48H 27.625 0.0000 *** 13.038637 42.211363											HAM+48H - Negative48H 22.750 0.0000 *** 9.9955716 35.504428
	HAM+48H - Negative72H 18.500 0.0027 ** 3.913637 33.086363											HAM+48H - Negative72H 13.875 0.0197 * 1.1205716 26.629428
	HAM+72H - MT-224H 39.625 0.0000 *** 25.038637 54.211363											HAM+72H - MT-224H 42.500 0.0000 *** 29.7455716 55.254428
	HAM+72H - MT-248H 34.375 0.0000 *** 19.788637 48.961363											HAM+72H - MT-248H 36.125 0.0000 *** 23.3705716 48.879428
	HAM+72H - MT-272H 32.500 0.0000 *** 17.913637 47.086363											HAM+72H - MT-272H 36.000 0.0000 *** 23.2455716 48.754428
	HAM+72H - Negative24H 26.375 0.0000 *** 11.788637 40.961363											HAM+72H - Negative24H 26.750 0.0000 *** 13.9955716 39.504428
	HAM+72H - Negative48H 30.000 0.0000 *** 15.413637 44.586363											HAM+72H - Negative48H 30.875 0.0000 *** 18.1205716 43.629428
	HAM+72H - Negative72H 20.875 0.0004 *** 6.288637 35.461363											HAM+72H - Negative72H 22.000 0.0000 *** 9.2455716 34.754428
	MT-224H - Negative72H -18.750 0.0023 ** -33.336363 -4.163637											MT-224H - Negative24H -15.750 0.0040 ** -28.5044284 -2.995572
												MT-224H - Negative72H -20.500 0.0001 *** -33.2544284 -7.745572
												MT-248H - Negative72H -14.125 0.0159 * -26.8794284 -1.370572
												MT-272H - Negative72H -14.000 0.0177 * -26.7544284 -1.245572
	$comparison IL1B											$comparison TNF
	Difference pvalue Signif. LCL UCL											Difference pvalue Signif. LCL UCL
	HAM-24H - MT-224H 27.50 0.0000 *** 11.3178831 43.682117											HAM-24H - MT-248H 26.00 0.0116 * 3.1294207 48.870579
	HAM-24H - MT-248H 23.00 0.0005 *** 6.8178831 39.182117											HAM-24H - MT-272H 31.00 0.0010 *** 8.1294207 53.870579
	HAM-24H - MT-272H 19.00 0.0077 ** 2.8178831 35.182117											HAM-48H - MT-272H 24.75 0.0209 * 1.8794207 47.620579
	HAM-48H - MT-224H 30.25 0.0000 *** 14.0678831 46.432117											HAM+24H - MT-224H 25.25 0.0165 * 2.3794207 48.120579
	HAM-48H - MT-248H 25.75 0.0001 *** 9.5678831 41.932117											HAM+24H - MT-248H 29.50 0.0021 ** 6.6294207 52.370579
	HAM-48H - MT-272H 21.75 0.0012 ** 5.5678831 37.932117											HAM+24H - MT-272H 34.50 0.0002 *** 11.6294207 57.370579
	HAM-48H - Negative24H 17.50 0.0211 * 1.3178831 33.682117											HAM+48H - MT-248H 23.00 0.0471 * 0.1294207 45.870579
	HAM-72H - MT-224H 34.00 0.0000 *** 17.8178831 50.182117											HAM+48H - MT-272H 28.00 0.0044 ** 5.1294207 50.870579
	HAM-72H - MT-248H 29.50 0.0000 *** 13.3178831 45.682117											HAM+72H - MT-272H 25.75 0.0131 * 2.8794207 48.620579
	HAM-72H - MT-272H 25.50 0.0001 *** 9.3178831 41.682117											MT-224H - Negative24H -30.00 0.0017 ** -52.8705793 -7.129421
	HAM-72H - Negative24H 21.25 0.0017 ** 5.0678831 37.432117											MT-248H - Negative24H -34.25 0.0002 *** -57.1205793 -11.379421
	HAM-72H - Negative48H 19.00 0.0077 ** 2.8178831 35.182117											MT-272H - Negative24H -39.25 0.0000 *** -62.1205793 -16.379421
	HAM+24H - MT-224H 28.75 0.0000 *** 12.5678831 44.932117											Negative24H - Negative72H 26.50 0.0091 ** 3.6294207 49.370579
	HAM+24H - MT-248H 24.25 0.0002 *** 8.0678831 40.432117
	HAM+24H - MT-272H 20.25 0.0033 ** 4.0678831 36.432117
	HAM+24H - Negative24H 16.00 0.0562 . -0.1821169 32.182117
	HAM+48H - MT-224H 37.75 0.0000 *** 21.5678831 53.932117
	HAM+48H - MT-248H 33.25 0.0000 *** 17.0678831 49.432117
	HAM+48H - MT-272H 29.25 0.0000 *** 13.0678831 45.432117
	HAM+48H - Negative24H 25.00 0.0001 *** 8.8178831 41.182117
	HAM+48H - Negative48H 22.75 0.0006 *** 6.5678831 38.932117
	HAM+48H - Negative72H 18.25 0.0128 * 2.0678831 34.432117
	HAM+72H - MT-224H 39.50 0.0000 *** 23.3178831 55.682117
	HAM+72H - MT-248H 35.00 0.0000 *** 18.8178831 51.182117
	HAM+72H - MT-272H 31.00 0.0000 *** 14.8178831 47.182117
	HAM+72H - Negative24H 26.75 0.0000 *** 10.5678831 42.932117
	HAM+72H - Negative48H 24.50 0.0002 *** 8.3178831 40.682117
	HAM+72H - Negative72H 20.00 0.0039 ** 3.8178831 36.182117
	MT-224H - Negative72H -19.50 0.0055 ** -35.6821169 -3.317883
	$comparison IL10											$comparison IL12
	Difference pvalue Signif. LCL UCL											Difference pvalue Signif. LCL UCL
	HAM-24H - MT-224H 23.500 0.0000 *** 11.1902711 35.8097289											HAM-24H - MT-224H 22.500 0.0011 ** 5.8191509 39.180849
	HAM-24H - MT-248H 23.500 0.0000 *** 11.1902711 35.8097289											HAM-24H - MT-248H 22.500 0.0011 ** 5.8191509 39.180849
	HAM-24H - MT-272H 23.500 0.0000 *** 11.1902711 35.8097289											HAM-24H - Negative24H 22.500 0.0011 ** 5.8191509 39.180849
	HAM-24H - Negative48H 14.375 0.0083 ** 2.0652711 26.6847289											HAM-24H - Negative48H 22.500 0.0011 ** 5.8191509 39.180849
	HAM-24H - Negative72H 20.125 0.0000 *** 7.8152711 32.4347289											HAM-24H - Negative72H 22.500 0.0011 ** 5.8191509 39.180849
	HAM-48H - MT-224H 22.500 0.0000 *** 10.1902711 34.8097289											HAM-48H - MT-224H 18.625 0.0144 * 1.9441509 35.305849
	HAM-48H - MT-248H 22.500 0.0000 *** 10.1902711 34.8097289											HAM-48H - MT-248H 18.625 0.0144 * 1.9441509 35.305849
	HAM-48H - MT-272H 22.500 0.0000 *** 10.1902711 34.8097289											HAM-48H - Negative24H 18.625 0.0144 * 1.9441509 35.305849
	HAM-48H - Negative48H 13.375 0.0200 * 1.0652711 25.6847289											HAM-48H - Negative48H 18.625 0.0144 * 1.9441509 35.305849
	HAM-48H - Negative72H 19.125 0.0001 *** 6.8152711 31.4347289											HAM-48H - Negative72H 18.625 0.0144 * 1.9441509 35.305849
	HAM-72H - HAM+48H -14.000 0.0115 * -26.3097289 -1.6902711											HAM-72H - MT-224H 23.125 0.0007 *** 6.4441509 39.805849
	HAM-72H - HAM+72H -12.875 0.0308 * -25.1847289 -0.5652711											HAM-72H - MT-248H 23.125 0.0007 *** 6.4441509 39.805849
	HAM-72H - MT-224H 20.500 0.0000 *** 8.1902711 32.8097289											HAM-72H - Negative24H 23.125 0.0007 *** 6.4441509 39.805849
	HAM-72H - MT-248H 20.500 0.0000 *** 8.1902711 32.8097289											HAM-72H - Negative48H 23.125 0.0007 *** 6.4441509 39.805849
	HAM-72H - MT-272H 20.500 0.0000 *** 8.1902711 32.8097289											HAM-72H - Negative72H 23.125 0.0007 *** 6.4441509 39.805849
	HAM-72H - Negative72H 17.125 0.0007 *** 4.8152711 29.4347289											HAM+24H - MT-224H 17.000 0.0409 * 0.3191509 33.680849
	HAM+24H - MT-224H 32.375 0.0000 *** 20.0652711 44.6847289											HAM+24H - MT-248H 17.000 0.0409 * 0.3191509 33.680849
	HAM+24H - MT-248H 32.375 0.0000 *** 20.0652711 44.6847289											HAM+24H - Negative24H 17.000 0.0409 * 0.3191509 33.680849
	HAM+24H - MT-272H 32.375 0.0000 *** 20.0652711 44.6847289											HAM+24H - Negative48H 17.000 0.0409 * 0.3191509 33.680849
	HAM+24H - Negative24H 19.625 0.0001 *** 7.3152711 31.9347289											HAM+24H - Negative72H 17.000 0.0409 * 0.3191509 33.680849
	HAM+24H - Negative48H 23.250 0.0000 *** 10.9402711 35.5597289											HAM+48H - MT-224H 30.750 0.0000 *** 14.0691509 47.430849
	HAM+24H - Negative72H 29.000 0.0000 *** 16.6902711 41.3097289											HAM+48H - MT-248H 30.750 0.0000 *** 14.0691509 47.430849
	HAM+48H - MT-224H 34.500 0.0000 *** 22.1902711 46.8097289											HAM+48H - MT-272H 22.000 0.0015 ** 5.3191509 38.680849
	HAM+48H - MT-248H 34.500 0.0000 *** 22.1902711 46.8097289											HAM+48H - Negative24H 30.750 0.0000 *** 14.0691509 47.430849
	HAM+48H - MT-272H 34.500 0.0000 *** 22.1902711 46.8097289											HAM+48H - Negative48H 30.750 0.0000 *** 14.0691509 47.430849
	HAM+48H - Negative24H 21.750 0.0000 *** 9.4402711 34.0597289											HAM+48H - Negative72H 30.750 0.0000 *** 14.0691509 47.430849
	HAM+48H - Negative48H 25.375 0.0000 *** 13.0652711 37.6847289											HAM+72H - MT-224H 29.250 0.0000 *** 12.5691509 45.930849
	HAM+48H - Negative72H 31.125 0.0000 *** 18.8152711 43.4347289											HAM+72H - MT-248H 29.250 0.0000 *** 12.5691509 45.930849
	HAM+72H - MT-224H 33.375 0.0000 *** 21.0652711 45.6847289											HAM+72H - MT-272H 20.500 0.0042 ** 3.8191509 37.180849
	HAM+72H - MT-248H 33.375 0.0000 *** 21.0652711 45.6847289											HAM+72H - Negative24H 29.250 0.0000 *** 12.5691509 45.930849
	HAM+72H - MT-272H 33.375 0.0000 *** 21.0652711 45.6847289											HAM+72H - Negative48H 29.250 0.0000 *** 12.5691509 45.930849
	HAM+72H - Negative24H 20.625 0.0000 *** 8.3152711 32.9347289											HAM+72H - Negative72H 29.250 0.0000 *** 12.5691509 45.930849
	HAM+72H - Negative48H 24.250 0.0000 *** 11.9402711 36.5597289
	HAM+72H - Negative72H 30.000 0.0000 *** 17.6902711 42.3097289
	MT-224H - Negative24H -12.750 0.0343 * -25.0597289 -0.4402711
	MT-248H - Negative24H -12.750 0.0343 * -25.0597289 -0.4402711
	MT-272H - Negative24H -12.750 0.0343 * -25.0597289 -0.4402711

## Sheet: rate of cell death
	$comparison Cell Death													N	Min	Max	Mean	Median	SD
	Difference pvalue Signif. LCL UCL
	HAM-24H - HAM-72H -13.500 0.0017 ** -23.81753545 -3.1824645												HAM-24H	4	1.13	15.8	9.83	11.19	6.41
	HAM-24H - HAM+72H -17.000 0.0000 *** -27.31753545 -6.6824645												HAM-48H	4	26.2	37	31.3	31	4.43
	HAM-24H - MT-248H 21.000 0.0000 *** 10.68246455 31.3175355												HAM-72H	4	27	48	39.73	41.95	9.27
	HAM-24H - MT-272H 18.875 0.0000 *** 8.55746455 29.1925355												HAM+24H	4	5.32	16.3	9.2	7.58	4.86
	HAM-24H - Negative48H 20.125 0.0000 *** 9.80746455 30.4425355												HAM+48H	4	25.8	37.9	34.17	36.5	5.65
	HAM-24H - Negative72H 20.000 0.0000 *** 9.68246455 30.3175355												HAM+72H	4	42.6	67.9	53.55	51.85	12.03
	HAM-48H - MT-224H 16.500 0.0001 *** 6.18246455 26.8175355												MT-224H	4	0.71	1.3	0.9	0.79	0.27
	HAM-48H - MT-248H 29.000 0.0000 *** 18.68246455 39.3175355												MT-248H	4	0.3	0.48	0.41	0.43	0.09
	HAM-48H - MT-272H 26.875 0.0000 *** 16.55746455 37.1925355												MT-272H	4	0.27	0.64	0.46	0.46	0.15
	HAM-48H - Negative24H 15.250 0.0003 *** 4.93246455 25.5675355												Negative24H	4	0.79	1.11	0.92	0.89	0.14
	HAM-48H - Negative48H 28.125 0.0000 *** 17.80746455 38.4425355												Negative48H	4	0.33	0.5	0.41	0.4	0.08
	HAM-48H - Negative72H 28.000 0.0000 *** 17.68246455 38.3175355												Negative72H	4	0.32	0.49	0.41	0.42	0.09
	HAM-72H - HAM+24H 13.750 0.0013 ** 3.43246455 24.0675355
	HAM-72H - MT-224H 22.000 0.0000 *** 11.68246455 32.3175355
	HAM-72H - MT-248H 34.500 0.0000 *** 24.18246455 44.8175355
	HAM-72H - MT-272H 32.375 0.0000 *** 22.05746455 42.6925355
	HAM-72H - Negative24H 20.750 0.0000 *** 10.43246455 31.0675355
	HAM-72H - Negative48H 33.625 0.0000 *** 23.30746455 43.9425355
	HAM-72H - Negative72H 33.500 0.0000 *** 23.18246455 43.8175355
	HAM+24H - HAM+72H -17.250 0.0000 *** -27.56753545 -6.9324645
	HAM+24H - MT-248H 20.750 0.0000 *** 10.43246455 31.0675355
	HAM+24H - MT-272H 18.625 0.0000 *** 8.30746455 28.9425355
	HAM+24H - Negative48H 19.875 0.0000 *** 9.55746455 30.1925355
	HAM+24H - Negative72H 19.750 0.0000 *** 9.43246455 30.0675355
	HAM+48H - MT-224H 18.000 0.0000 *** 7.68246455 28.3175355
	HAM+48H - MT-248H 30.500 0.0000 *** 20.18246455 40.8175355
	HAM+48H - MT-272H 28.375 0.0000 *** 18.05746455 38.6925355
	HAM+48H - Negative24H 16.750 0.0000 *** 6.43246455 27.0675355
	HAM+48H - Negative48H 29.625 0.0000 *** 19.30746455 39.9425355
	HAM+48H - Negative72H 29.500 0.0000 *** 19.18246455 39.8175355
	HAM+72H - MT-224H 25.500 0.0000 *** 15.18246455 35.8175355
	HAM+72H - MT-248H 38.000 0.0000 *** 27.68246455 48.3175355
	HAM+72H - MT-272H 35.875 0.0000 *** 25.55746455 46.1925355
	HAM+72H - Negative24H 24.250 0.0000 *** 13.93246455 34.5675355
	HAM+72H - Negative48H 37.125 0.0000 *** 26.80746455 47.4425355
	HAM+72H - Negative72H 37.000 0.0000 *** 26.68246455 47.3175355
	MT-224H - MT-248H 12.500 0.0051 ** 2.18246455 22.8175355
	MT-224H - MT-272H 10.375 0.0472 * 0.05746455 20.6925355
	MT-224H - Negative48H 11.625 0.0129 * 1.30746455 21.9425355
	MT-224H - Negative72H 11.500 0.0148 * 1.18246455 21.8175355
	MT-248H - Negative24H -13.750 0.0013 ** -24.06753545 -3.4324645
	MT-272H - Negative24H -11.625 0.0129 * -21.94253545 -1.3074645
	Negative24H - Negative48H 12.875 0.0034 ** 2.55746455 23.1925355
	Negative24H - Negative72H 12.750 0.0039 ** 2.43246455 23.0675355
